# Supplementary material for: Genomic and phenotypic diversities among Bacillus cereus isolates from cosmetics
Source: BMC Microbiol. 2025 Dec 19;26:53. doi: 10.1186/s12866-025-04311-x (PMC12831255; doi:10.1186/s12866-025-04311-x)
Supplement: Supplementary file 1 — Supplementary Material 1 [file 12866_2025_4311_MOESM1_ESM.xlsx]

## Sheet: BVBRC_protein_families (5)
Family ID	Proteins	Genomes	Description	Min AA Length	Max AA Length	Mean	Std Dev
PGF_00289040	1	1	hypothetical protein	227	227	227	0
PGF_00211337	1	1	hypothetical protein	154	154	154	0
PGF_00182330	1	1	hypothetical protein	102	102	102	0
PGF_00735488	1	1	hypothetical protein	37	37	37	0
PGF_08124291	1	1	hypothetical protein	39	39	39	0
PGF_10607842	1	1	hypothetical protein	232	232	232	0
PGF_00414686	1	1	wall-associated protein, putative	2212	2212	2212	0
PGF_08032811	1	1	hypothetical protein	39	39	39	0
PGF_00798066	1	1	hypothetical protein	44	44	44	0
PGF_03207284	1	1	Lipid carrier : UDP-N-acetylgalactosaminyltransferase (EC 2.4.1.-)	234	234	234	0
PGF_00041181	1	1	Putative glycosyltransferase	274	274	274	0
PGF_10341996	1	1	Glycosyltransferase	352	352	352	0
PGF_00783252	1	1	Glycosyl transferase, group 1	363	363	363	0
PGF_00884523	1	1	hypothetical protein	418	418	418	0
PGF_10307847	1	1	Glycosyltransferase	307	307	307	0
PGF_00415826	1	1	COGs COG2843	377	377	377	0
PGF_07265534	1	1	Lipopolysaccharide biosynthesis protein	486	486	486	0
PGF_00064131	1	1	UDP-glucuronate 5'-epimerase (EC 5.1.3.12)	341	341	341	0
PGF_06601467	1	1	hypothetical protein	405	405	405	0
PGF_00255809	1	1	hypothetical protein	148	148	148	0
PGF_00121319	1	1	hypothetical protein	189	189	189	0
PGF_03979585	1	1	hypothetical protein	262	262	262	0
PGF_00107298	1	1	hypothetical protein	231	231	231	0
PGF_08080680	1	1	hypothetical protein	275	275	275	0
PGF_00193775	1	1	hypothetical protein	174	174	174	0
PGF_07475842	2	1	Transposase, IS4 family	66	91	78.5	12.5
PGF_00688361	1	1	hypothetical protein	435	435	435	0
PGF_12794369	1	1	Polyketide synthase modules and related proteins	1125	1125	1125	0
PGF_00826165	1	1	hypothetical protein	1352	1352	1352	0
PGF_10331658	1	1	Polyketide synthase modules and related proteins	1640	1640	1640	0
PGF_04073430	1	1	hypothetical protein	33	33	33	0
PGF_00189592	1	1	hypothetical protein	140	140	140	0
PGF_00244187	1	1	hypothetical protein	98	98	98	0
PGF_02714395	1	1	hypothetical protein	494	494	494	0
PGF_00418818	1	1	Complete genome	170	170	170	0
PGF_00418822	1	1	Complete genome	148	148	148	0
PGF_00325213	1	1	hypothetical protein	92	92	92	0
PGF_00822067	1	1	hypothetical protein	166	166	166	0
PGF_00082532	1	1	hypothetical protein	131	131	131	0
PGF_10468684	1	1	hypothetical protein	43	43	43	0
PGF_00206155	1	1	hypothetical protein	59	59	59	0
PGF_00414680	1	1	vrrB protein	305	305	305	0
PGF_07458423	1	1	hypothetical protein	38	38	38	0
PGF_00288367	1	1	hypothetical protein	154	154	154	0
PGF_00129463	1	1	hypothetical protein	226	226	226	0
PGF_00803094	1	1	hypothetical protein	71	71	71	0
PGF_00327260	1	1	hypothetical protein	81	81	81	0
PGF_06448203	1	1	hypothetical protein	139	139	139	0
PGF_00881211	1	1	Acetyltransferase, GNAT family	151	151	151	0
PGF_00802481	1	1	hypothetical protein	118	118	118	0
PGF_00209456	1	1	hypothetical protein	53	53	53	0
PGF_10422750	1	1	hypothetical protein	84	84	84	0
PGF_00281293	1	1	hypothetical protein	207	207	207	0
PGF_00007055	1	1	GTPase (EC 3.6.1.-)	157	157	157	0
PGF_00414073	1	1	transposase, IS605 family	376	376	376	0
PGF_02474526	1	1	anion-transporting ATPase	393	393	393	0
PGF_00293387	1	1	hypothetical protein	63	63	63	0
PGF_08680366	1	1	hypothetical protein	155	155	155	0
PGF_00776147	1	1	hypothetical protein	72	72	72	0
PGF_00808425	1	1	fragment	126	126	126	0
PGF_00159389	1	1	hypothetical protein	87	87	87	0
PGF_00205866	1	1	hypothetical protein	54	54	54	0
PGF_00407875	1	1	putative lipoprotein	202	202	202	0
PGF_00409452	1	1	Transmembrane transport protein MmpL family	1038	1038	1038	0
PGF_07364847	1	1	hypothetical protein	309	309	309	0
PGF_02914081	1	1	hypothetical protein	57	57	57	0
PGF_00164124	1	1	hypothetical protein	98	98	98	0
PGF_03521759	1	1	hypothetical protein	240	240	240	0
PGF_12729796	1	1	Uncharacterized amino acid permease, GabP family	422	422	422	0
PGF_00806278	1	1	Acetyltransferase, GNAT family	143	143	143	0
PGF_05415635	1	1	hypothetical protein	218	218	218	0
PGF_01040228	1	1	NAD(P)H dehydrogenase, quinone family	61	61	61	0
PGF_04359780	1	1	hypothetical protein	125	125	125	0
PGF_05949817	1	1	Acetyltransferase, GNAT family	240	240	240	0
PGF_08168043	1	1	hypothetical protein	107	107	107	0
PGF_00254154	1	1	hypothetical protein	182	182	182	0
PGF_00786281	1	1	hypothetical protein	52	52	52	0
PGF_00127377	1	1	hypothetical protein	131	131	131	0
PGF_03019822	1	1	hypothetical protein	257	257	257	0
PGF_00133057	1	1	hypothetical protein	121	121	121	0
PGF_00260041	1	1	hypothetical protein	327	327	327	0
PGF_00295437	1	1	hypothetical protein	173	173	173	0
PGF_08186008	1	1	hypothetical protein	48	48	48	0
PGF_00295428	1	1	hypothetical protein	34	34	34	0
PGF_10364247	1	1	hypothetical protein	216	216	216	0
PGF_00297616	1	1	hypothetical protein	53	53	53	0
PGF_12918304	1	1	hypothetical protein	63	63	63	0
PGF_10374078	1	1	hypothetical protein	93	93	93	0
PGF_00799206	1	1	hypothetical protein	138	138	138	0
PGF_00347179	1	1	hypothetical protein	315	315	315	0
PGF_00047539	1	1	Repetitive hypothetical protein in ESAT cluster, COG4495	49	49	49	0
PGF_00168922	1	1	DNA phosphorothioation-dependent restriction protein DptG	466	466	466	0
PGF_00768973	1	1	hypothetical protein	123	123	123	0
PGF_00421854	1	1	DNA sulfur modification protein DndD	671	671	671	0
PGF_08136621	1	1	hypothetical protein	59	59	59	0
PGF_00261222	3	1	hypothetical protein	92	103	97.6667	4.49691
PGF_03648037	1	1	ATPase involved in DNA repair	671	671	671	0
PGF_08108797	1	1	hypothetical protein	126	126	126	0
PGF_05154911	1	1	3'-phosphoadenosine 5'-phosphosulfate sulfurtransferase DndC	522	522	522	0
PGF_00421852	1	1	DNA sulfur modification protein DndB	364	364	364	0
PGF_00667311	1	1	hypothetical protein	83	83	83	0
PGF_00029079	1	1	PAS modulated sigma54 specific transcriptional regulator, Fis family	677	677	677	0
PGF_09519210	1	1	Arginine/ornithine antiporter ArcD	476	476	476	0
PGF_03463709	1	1	hypothetical protein	66	66	66	0
PGF_00083369	1	1	hypothetical protein	149	149	149	0
PGF_00803110	1	1	hypothetical protein	220	220	220	0
PGF_00768545	1	1	hypothetical protein	107	107	107	0
PGF_00822161	1	1	hypothetical protein	49	49	49	0
PGF_08082637	1	1	hypothetical protein	106	106	106	0
PGF_08037744	1	1	hypothetical protein	126	126	126	0
PGF_00224636	1	1	hypothetical protein	216	216	216	0
PGF_12758127	1	1	hypothetical protein	118	118	118	0
PGF_00805774	1	1	hypothetical protein	46	46	46	0
PGF_00019927	1	1	Membrane protein	217	217	217	0
PGF_03078285	1	1	hypothetical protein	73	73	73	0
PGF_00222828	1	1	hypothetical protein	116	116	116	0
PGF_00408206	1	1	putative lipoprotein	183	183	183	0
PGF_03111473	1	1	hypothetical protein	69	69	69	0
PGF_08123122	1	1	hypothetical protein	87	87	87	0
PGF_00408035	1	1	putative lipoprotein	132	132	132	0
PGF_02147073	3	1	UbiA polyprenyltransferase family protein	37	258	110.667	104.18
PGF_03470505	1	1	hypothetical protein	157	157	157	0
PGF_00810592	1	1	hypothetical protein	75	75	75	0
PGF_00731801	1	1	hypothetical protein	41	41	41	0
PGF_00119292	1	1	hypothetical protein	176	176	176	0
PGF_00353675	1	1	hypothetical protein	140	140	140	0
PGF_00129762	1	1	hypothetical protein	312	312	312	0
PGF_00824728	1	1	hypothetical protein	156	156	156	0
PGF_10490961	1	1	hypothetical protein	114	114	114	0
PGF_04770205	1	1	hypothetical protein	57	57	57	0
PGF_00803339	1	1	hypothetical protein	388	388	388	0
PGF_04427033	1	1	hypothetical protein	415	415	415	0
PGF_00736640	1	1	hypothetical protein	114	114	114	0
PGF_03095036	1	1	ABC transporter, permease protein	421	421	421	0
PGF_00005202	1	1	ABC transporter, permease protein	361	361	361	0
PGF_00098950	1	1	hypothetical protein	122	122	122	0
PGF_00835359	1	1	hypothetical protein	274	274	274	0
PGF_00172349	1	1	hypothetical protein	214	214	214	0
PGF_00798173	1	1	Manganese catalase (EC 1.11.1.6)	284	284	284	0
PGF_00816930	1	1	hypothetical protein	74	74	74	0
PGF_00840872	1	1	hypothetical protein	110	110	110	0
PGF_12709698	1	1	Acetyltransferase, GNAT family	271	271	271	0
PGF_08079220	1	1	hypothetical protein	47	47	47	0
PGF_00417177	2	1	Cell surface protein	351	359	355	4
PGF_03033978	1	1	Conserved repeat domain protein	2520	2520	2520	0
PGF_10565701	1	1	ABC transporter, permease protein 2 (cluster 5, nickel/peptides/opines)	307	307	307	0
PGF_07935890	1	1	ABC transporter, permease protein 1 (cluster 5, nickel/peptides/opines)	318	318	318	0
PGF_00809909	1	1	hypothetical protein	42	42	42	0
PGF_00843997	1	1	putative lipoprotein	501	501	501	0
PGF_00408074	1	1	putative lipoprotein	222	222	222	0
PGF_00828861	1	1	Mrr restriction protein-related	79	79	79	0
PGF_00939271	1	1	ABC transporter-like sensor ATP-binding protein YxdL	256	256	256	0
PGF_00805955	1	1	hypothetical protein	43	43	43	0
PGF_00814902	1	1	hypothetical protein	55	55	55	0
PGF_00038100	1	1	Alcohol dehydrogenase, zinc-containing	144	144	144	0
PGF_00181898	1	1	hypothetical protein	147	147	147	0
PGF_00701895	1	1	4-hydroxyphenylacetate 3-monooxygenase (EC 1.14.14.9)	477	477	477	0
PGF_00035329	1	1	Possible uridine kinase (EC 2.7.1.48)	186	186	186	0
PGF_00131070	1	1	hypothetical protein	113	113	113	0
PGF_04157561	1	1	hypothetical protein	50	50	50	0
PGF_00061448	2	1	Transposase IS200-like	132	134	133	1
PGF_06289415	1	1	hypothetical protein	77	77	77	0
PGF_00822508	1	1	hypothetical protein	88	88	88	0
PGF_02880678	2	1	hypothetical protein	102	114	108	6
PGF_00301801	1	1	hypothetical protein	62	62	62	0
PGF_06865849	1	1	hypothetical protein	45	45	45	0
PGF_10407207	1	1	hypothetical protein	159	159	159	0
PGF_00804236	1	1	hypothetical protein	52	52	52	0
PGF_12819120	1	1	hypothetical protein	91	91	91	0
PGF_07340966	1	1	hypothetical protein	185	185	185	0
PGF_08075480	1	1	hypothetical protein	284	284	284	0
PGF_07446714	1	1	hypothetical protein	39	39	39	0
PGF_06672745	1	1	hypothetical protein	134	134	134	0
PGF_00007881	1	1	Gluconate permease, Bsu4004 homolog	448	448	448	0
PGF_00007878	1	1	Gluconate operon transcriptional repressor	243	243	243	0
PGF_00830481	1	1	hypothetical protein	66	66	66	0
PGF_00803147	1	1	hypothetical protein	565	565	565	0
PGF_00067800	1	1	Uncharacterized hydrolase YraK	269	269	269	0
PGF_00770281	1	1	hypothetical protein	194	194	194	0
PGF_02640911	1	1	hypothetical protein	171	171	171	0
PGF_01002032	1	1	hypothetical protein	237	237	237	0
PGF_00089716	1	1	hypothetical protein	171	171	171	0
PGF_00404832	1	1	protease synthase and sporulation negative regulatory protein PAI 2	199	199	199	0
PGF_03108782	1	1	Putative response regulator	364	364	364	0
PGF_00056031	1	1	Tail length tape measure protein	725	725	725	0
PGF_00829455	1	1	hypothetical protein	284	284	284	0
PGF_08206856	1	1	DndB-like protein	411	411	411	0
PGF_00276379	1	1	hypothetical protein	70	70	70	0
PGF_00032041	1	1	Phage major capsid protein	387	387	387	0
PGF_06561801	1	1	Phage head maturation protease	194	194	194	0
PGF_00805291	1	1	hypothetical protein	50	50	50	0
PGF_00815322	1	1	prophage LambdaBa04, Gp54	98	98	98	0
PGF_04898885	1	1	hypothetical protein	53	53	53	0
PGF_00032487	1	1	Phage protein	140	140	140	0
PGF_00691028	1	1	hypothetical protein	79	79	79	0
PGF_00392636	1	1	hypothetical protein	93	93	93	0
PGF_00728853	1	1	hypothetical protein	74	74	74	0
PGF_04456178	1	1	hypothetical protein	380	380	380	0
PGF_10645214	1	1	hypothetical protein	79	79	79	0
PGF_00091206	1	1	hypothetical protein	75	75	75	0
PGF_12954350	1	1	hypothetical protein	83	83	83	0
PGF_00809963	1	1	hypothetical protein	239	239	239	0
PGF_12673390	1	1	hypothetical protein	66	66	66	0
PGF_00370587	1	1	hypothetical protein	124	124	124	0
PGF_00210099	1	1	hypothetical protein	95	95	95	0
PGF_06098642	1	1	Thymidylate synthase ThyX (EC 2.1.1.148)	248	248	248	0
PGF_07668920	2	1	hypothetical protein	56	209	132.5	76.5
PGF_03673574	1	1	DNA replication helicase loader DnaC/DnaI	260	260	260	0
PGF_12846325	1	1	Replication protein O	254	254	254	0
PGF_00833168	1	1	hypothetical protein	90	90	90	0
PGF_00032484	1	1	Phage protein	222	222	222	0
PGF_00358334	1	1	hypothetical protein	160	160	160	0
PGF_10447361	1	1	hypothetical protein	105	105	105	0
PGF_08058952	1	1	hypothetical protein	53	53	53	0
PGF_00799870	1	1	hypothetical protein	88	88	88	0
PGF_03962887	1	1	Phage antirepressor protein	242	242	242	0
PGF_03146929	1	1	Phage repressor	66	66	66	0
PGF_02991304	1	1	Phage transcriptional regulator, Cro/CI family	137	137	137	0
PGF_00032647	1	1	Phage repressor protein	142	142	142	0
PGF_00834169	1	1	hypothetical protein	55	55	55	0
PGF_06979500	1	1	hypothetical protein	78	78	78	0
PGF_00838970	1	1	hypothetical protein	56	56	56	0
PGF_00812100	1	1	Phage minor structural protein	2380	2380	2380	0
PGF_00822339	1	1	hypothetical protein	141	141	141	0
PGF_10398130	1	1	hypothetical protein	248	248	248	0
PGF_00824324	1	1	hypothetical protein	46	46	46	0
PGF_09193501	1	1	hypothetical protein	38	38	38	0
PGF_07696526	1	1	hypothetical protein	147	147	147	0
PGF_12812037	2	1	hypothetical protein	135	473	304	169
PGF_10408269	1	1	Acetyltransferase, GNAT family	152	152	152	0
PGF_12946886	1	1	Low-specificity L-threonine aldolase (EC 4.1.2.48)	357	357	357	0
PGF_10403799	1	1	hypothetical protein	77	77	77	0
PGF_03508162	1	1	hypothetical protein	61	61	61	0
PGF_00797963	1	1	hypothetical protein	129	129	129	0
PGF_08198044	1	1	hypothetical protein	158	158	158	0
PGF_00194972	1	1	hypothetical protein	287	287	287	0
PGF_00822540	1	1	hypothetical protein	216	216	216	0
PGF_00776654	1	1	hypothetical protein	53	53	53	0
PGF_07663439	1	1	hypothetical protein	253	253	253	0
PGF_08018012	1	1	hypothetical protein	137	137	137	0
PGF_10143806	1	1	hypothetical protein	37	37	37	0
PGF_00802920	1	1	hypothetical protein	181	181	181	0
PGF_08152487	1	1	hypothetical protein	83	83	83	0
PGF_08748235	2	1	hypothetical protein	35	156	95.5	60.5
PGF_00727645	1	1	hypothetical protein	182	182	182	0
PGF_03149691	1	1	Methyl-accepting chemotaxis protein I (serine chemoreceptor protein)	574	574	574	0
PGF_00739131	2	1	hypothetical protein	141	193	167	26
PGF_00766261	1	1	hypothetical protein	173	173	173	0
PGF_08091458	1	1	hypothetical protein	341	341	341	0
PGF_00059747	1	1	Transcriptional regulator, PadR family	165	165	165	0
PGF_00730761	1	1	hypothetical protein	89	89	89	0
PGF_12791295	1	1	hypothetical protein	79	79	79	0
PGF_08191180	1	1	hypothetical protein	74	74	74	0
PGF_07751934	1	1	hypothetical protein	87	87	87	0
PGF_00402207	1	1	oxidase-related protein	315	315	315	0
PGF_04560429	1	1	Mg/Co/Ni transporter MgtE, CBS domain-containing	442	442	442	0
PGF_00023916	1	1	N-acetylmuramoyl-L-alanine amidase/putative S-layer protein	365	365	365	0
PGF_10496015	1	1	hypothetical protein	49	49	49	0
PGF_00044971	1	1	Putative transmembrane protein	357	357	357	0
PGF_00292916	1	1	hypothetical protein	108	108	108	0
PGF_01041144	1	1	hypothetical protein	47	47	47	0
PGF_00765850	2	1	hypothetical protein	126	126	126	0
PGF_00807660	1	1	hypothetical protein	66	66	66	0
PGF_00340098	1	1	hypothetical protein	384	384	384	0
PGF_07884479	1	1	MutT/Nudix family protein	147	147	147	0
PGF_00010710	1	1	HTH domain protein SA1665, binds to mecA promoter region	164	164	164	0
PGF_00787850	1	1	hypothetical protein	124	124	124	0
PGF_12833671	1	1	hypothetical protein	141	141	141	0
PGF_04513905	1	1	hypothetical protein	214	214	214	0
PGF_00214067	2	1	hypothetical protein	415	439	427	12
PGF_12830045	1	1	hypothetical protein	359	359	359	0
PGF_08176858	1	1	hypothetical protein	79	79	79	0
PGF_08229730	1	1	hypothetical protein	42	42	42	0
PGF_08277423	1	1	hypothetical protein	81	81	81	0
PGF_04016456	1	1	hypothetical protein	55	55	55	0
PGF_00800010	2	1	hypothetical protein	108	177	142.5	34.5
PGF_04027724	1	1	hypothetical protein	162	162	162	0
PGF_00803031	1	1	hypothetical protein	100	100	100	0
PGF_02951043	1	1	hypothetical protein	152	152	152	0
PGF_12672930	1	1	Vancomycin (or other glycopeptides) histidine kinase VanS => VanB-type	447	447	447	0
PGF_00066475	1	1	Vancomycin (or other glycopeptides) response regulator VanR => VanB-type	220	220	220	0
PGF_09541284	1	1	hypothetical protein	38	38	38	0
PGF_00810238	1	1	hypothetical protein	135	135	135	0
PGF_12779895	1	1	hypothetical protein	139	139	139	0
PGF_00803620	1	1	hypothetical protein	57	57	57	0
PGF_00383241	1	1	hypothetical protein	94	94	94	0
PGF_01040350	1	1	ABC-F type ribosomal protection protein => Lsa(B)	492	492	492	0
PGF_08145413	1	1	hypothetical protein	243	243	243	0
PGF_06811770	1	1	hypothetical protein	1538	1538	1538	0
PGF_10213852	1	1	hypothetical protein	249	249	249	0
PGF_00966268	1	1	hypothetical protein	232	232	232	0
PGF_06458788	1	1	hypothetical protein	326	326	326	0
PGF_00419279	1	1	hypothetical protein	325	325	325	0
PGF_10538784	1	1	Lipase	318	318	318	0
PGF_00070529	1	1	decarboxylase, pyridoxal-dependent	484	484	484	0
PGF_09469503	1	1	hypothetical protein	52	52	52	0
PGF_08063942	1	1	hypothetical protein	48	48	48	0
PGF_01819385	1	1	hypothetical protein	184	184	184	0
PGF_12926951	1	1	hypothetical protein	37	37	37	0
PGF_00396241	1	1	hypothetical protein	187	187	187	0
PGF_10148466	1	1	hypothetical protein	194	194	194	0
PGF_00014784	1	1	Integrase	190	190	190	0
PGF_12834987	1	1	hypothetical protein	437	437	437	0
PGF_01771319	1	1	Bacteriocin/lantibiotic efflux ABC transporter, permease/ATP-binding protein	738	738	738	0
PGF_02671408	1	1	hypothetical protein	383	383	383	0
PGF_00911327	1	1	hypothetical protein	63	63	63	0
PGF_09846642	1	1	hypothetical protein	53	53	53	0
PGF_00304557	1	1	hypothetical protein	237	237	237	0
PGF_00816221	1	1	hypothetical protein	54	54	54	0
PGF_10382836	1	1	hypothetical protein	352	352	352	0
PGF_01056563	1	1	Chloramphenicol O-acetyltransferase (EC 2.3.1.28) => CatA15/A16 family	216	216	216	0
PGF_01067747	1	1	hypothetical protein	60	60	60	0
PGF_03113018	1	1	hypothetical protein	158	158	158	0
PGF_07401145	1	1	Uncharacterized MFS-type transporter YvmA	404	404	404	0
PGF_00751509	1	1	hypothetical protein	156	156	156	0
PGF_00905717	1	1	Pulcherriminic acid synthase (EC 1.14.15.13)	406	406	406	0
PGF_00419928	1	1	Cyclo(L-leucyl-L-leucyl) synthase (EC 2.3.2.22)	239	239	239	0
PGF_00819055	1	1	hypothetical protein	248	248	248	0
PGF_08435892	1	1	hypothetical protein	264	264	264	0
PGF_00774780	1	1	hypothetical protein	53	53	53	0
PGF_02928222	1	1	hypothetical protein	423	423	423	0
PGF_00763445	1	1	hypothetical protein	249	249	249	0
PGF_00426471	1	1	5-deoxy-glucuronate isomerase (EC 5.3.1.30)	47	47	47	0
PGF_00737763	1	1	hypothetical protein	136	136	136	0
PGF_10394080	1	1	ABC transporter, ATP-binding protein	225	225	225	0
PGF_08083952	1	1	hypothetical protein	25	25	25	0
PGF_00800130	1	1	hypothetical protein	40	40	40	0
PGF_00179283	1	1	hypothetical protein	101	101	101	0
PGF_00285875	2	1	hypothetical protein	75	75	75	0
