# Supplementary material for: Genomic and phenotypic diversities among Bacillus cereus isolates from cosmetics
Source: BMC Microbiol. 2025 Dec 19;26:53. doi: 10.1186/s12866-025-04311-x (PMC12831255; doi:10.1186/s12866-025-04311-x)
Supplement: Supplementary file 2 — Supplementary Material 2 [file 12866_2025_4311_MOESM2_ESM.xlsx]

## Sheet: BVBRC_protein_families (6)
Family ID	Proteins	Genomes	Description	Min AA Length	Max AA Length	Mean	Std Dev
PGF_05787002	2	1	hypothetical protein	40	94	67	27
PGF_07721248	1	1	hypothetical protein	308	308	308	0
PGF_10520719	1	1	hypothetical protein	334	334	334	0
PGF_00797240	1	1	hypothetical protein	62	62	62	0
PGF_07628174	1	1	hypothetical protein	130	130	130	0
PGF_00809602	1	1	hypothetical protein	77	77	77	0
PGF_01256075	1	1	Cell wall surface anchor family protein	846	846	846	0
PGF_00740490	1	1	hypothetical protein	61	61	61	0
PGF_08189966	1	1	hypothetical protein	178	178	178	0
PGF_00372204	1	1	hypothetical protein	110	110	110	0
PGF_00745516	1	1	hypothetical protein	79	79	79	0
PGF_09561808	2	1	hypothetical protein	280	934	607	327
PGF_00802829	1	1	hypothetical protein	71	71	71	0
PGF_12947631	1	1	hypothetical protein	120	120	120	0
PGF_10389552	1	1	hypothetical protein	75	75	75	0
PGF_00765140	1	1	hypothetical protein	124	124	124	0
PGF_12872898	1	1	hypothetical protein	85	85	85	0
PGF_00324412	1	1	hypothetical protein	325	325	325	0
PGF_00209798	1	1	hypothetical protein	83	83	83	0
PGF_00301907	1	1	hypothetical protein	183	183	183	0
PGF_00321515	1	1	hypothetical protein	856	856	856	0
PGF_00089448	1	1	hypothetical protein	117	117	117	0
PGF_00333634	1	1	hypothetical protein	166	166	166	0
PGF_01821636	1	1	hypothetical protein	897	897	897	0
PGF_00328223	1	1	hypothetical protein	132	132	132	0
PGF_08113552	1	1	hypothetical protein	194	194	194	0
PGF_00371593	1	1	hypothetical protein	105	105	105	0
PGF_07639217	1	1	hypothetical protein	105	105	105	0
PGF_06846377	1	1	hypothetical protein	156	156	156	0
PGF_04583016	1	1	hypothetical protein	358	358	358	0
PGF_07213060	1	1	hypothetical protein	96	96	96	0
PGF_00822152	1	1	hypothetical protein	233	233	233	0
PGF_03972862	1	1	hypothetical protein	57	57	57	0
PGF_00797696	1	1	hypothetical protein	169	169	169	0
PGF_08068070	1	1	hypothetical protein	136	136	136	0
PGF_00804089	1	1	hypothetical protein	166	166	166	0
PGF_00820929	1	1	hypothetical protein	271	271	271	0
PGF_00781938	1	1	hypothetical protein	42	42	42	0
PGF_00787485	1	1	hypothetical protein	229	229	229	0
PGF_07480666	1	1	hypothetical protein	83	83	83	0
PGF_04410168	1	1	hypothetical protein	179	179	179	0
PGF_04709834	1	1	hypothetical protein	55	55	55	0
PGF_00255703	1	1	hypothetical protein	72	72	72	0
PGF_00256827	1	1	hypothetical protein	167	167	167	0
PGF_00372451	1	1	hypothetical protein	118	118	118	0
PGF_00125658	1	1	hypothetical protein	175	175	175	0
PGF_08121832	1	1	hypothetical protein	72	72	72	0
PGF_08196537	1	1	hypothetical protein	73	73	73	0
PGF_00803831	1	1	hypothetical protein	185	185	185	0
PGF_03135674	1	1	hypothetical protein	285	285	285	0
PGF_10389427	1	1	hypothetical protein	127	127	127	0
PGF_00801575	1	1	hypothetical protein	93	93	93	0
PGF_00804878	1	1	hypothetical protein	141	141	141	0
PGF_00799204	1	1	hypothetical protein	147	147	147	0
PGF_00024332	1	1	NAD(P)H dehydrogenase (Quinone); possible modulator of drug activity B (EC 1.6.5.2)	155	155	155	0
PGF_00799655	1	1	hypothetical protein	186	186	186	0
PGF_00279282	1	1	hypothetical protein	201	201	201	0
PGF_02938489	1	1	Transcriptional regulator, MarR family	156	156	156	0
PGF_00090768	2	1	hypothetical protein	194	194	194	0
PGF_10318684	1	1	hypothetical protein	702	702	702	0
PGF_00835332	1	1	Phage protein	268	268	268	0
PGF_00398284	1	1	hypothetical protein	121	121	121	0
PGF_03145734	1	1	prophage pi2 protein 38	110	110	110	0
PGF_01601843	1	1	prophage pi2 protein 37	122	122	122	0
PGF_01059994	1	1	hypothetical protein	419	419	419	0
PGF_08213560	1	1	hypothetical protein	286	286	286	0
PGF_00902704	2	1	hypothetical protein	202	388	295	93
PGF_04868845	1	1	hypothetical protein	65	65	65	0
PGF_00758637	1	1	hypothetical protein	57	57	57	0
PGF_09594411	1	1	hypothetical protein	111	111	111	0
PGF_10524899	1	1	hypothetical protein	102	102	102	0
PGF_08496414	1	1	hypothetical protein	107	107	107	0
PGF_06318290	1	1	hypothetical protein	74	74	74	0
PGF_00797231	1	1	hypothetical protein	82	82	82	0
PGF_04210226	1	1	hypothetical protein	70	70	70	0
PGF_00740420	1	1	hypothetical protein	123	123	123	0
PGF_03317777	1	1	Endodeoxyribonuclease RusA	138	138	138	0
PGF_00833641	1	1	hypothetical protein	113	113	113	0
PGF_08156368	1	1	hypothetical protein	93	93	93	0
PGF_00939996	1	1	DNA N-6-adenine-methyltransferase of bacteriophage	149	149	149	0
PGF_00743850	1	1	hypothetical protein	106	106	106	0
PGF_12701371	1	1	hypothetical protein	73	73	73	0
PGF_04023560	1	1	hypothetical protein	70	70	70	0
PGF_10342080	1	1	hypothetical protein	162	162	162	0
PGF_08280032	1	1	hypothetical protein	88	88	88	0
PGF_00402837	1	1	phage minor structural protein	655	655	655	0
PGF_00738900	1	1	hypothetical protein	126	126	126	0
PGF_00148256	2	1	hypothetical protein	44	128	86	42
PGF_08036826	1	1	hypothetical protein	200	200	200	0
PGF_00086253	1	1	hypothetical protein	48	48	48	0
PGF_07529054	1	1	hypothetical protein	50	50	50	0
PGF_03516502	1	1	hypothetical protein	65	65	65	0
PGF_00004737	1	1	Fic domain protein, MA2133 type	242	242	242	0
PGF_08258507	2	1	hypothetical protein	212	336	274	62
PGF_03043380	1	1	hypothetical protein	417	417	417	0
PGF_00681533	1	1	hypothetical protein	150	150	150	0
PGF_10320809	2	1	Resolvase	143	191	167	24
PGF_00055985	1	1	Tagatose 1,6-bisphosphate aldolase (EC 4.1.2.40)	329	329	329	0
PGF_02894955	1	1	Resolvase/integrase Bin	184	184	184	0
PGF_00056966	1	1	Tn552 transposase	483	483	483	0
PGF_00047561	1	1	Replication initiation ATPase; ATP-binding protein p271	270	270	270	0
PGF_10567595	1	1	Tagatose-6-phosphate kinase (EC 2.7.1.144)	311	311	311	0
PGF_00007122	1	1	Galactose-6-phosphate isomerase, LacB subunit (EC 5.3.1.26)	172	172	172	0
PGF_00007121	1	1	Galactose-6-phosphate isomerase, LacA subunit (EC 5.3.1.26)	142	142	142	0
PGF_00016518	1	1	Lactose phosphotransferase system repressor	250	250	250	0
PGF_00029743	1	1	PTS system, lactose-specific IIA component (EC 2.7.1.207)	103	103	103	0
PGF_00029744	1	1	PTS system, lactose-specific IIB component (EC 2.7.1.207) / PTS system, lactose-specific IIC component	558	558	558	0
PGF_08148954	1	1	6-phospho-beta-glucosidase (EC 3.2.1.86)	492	492	492	0
PGF_00087551	1	1	hypothetical protein	913	913	913	0
PGF_00798886	1	1	hypothetical protein	229	229	229	0
PGF_00819166	1	1	hypothetical protein	68	68	68	0
PGF_10317282	1	1	hypothetical protein	38	38	38	0
PGF_09434348	1	1	hypothetical protein	277	277	277	0
PGF_12346884	1	1	hypothetical protein	163	163	163	0
PGF_06390530	1	1	hypothetical protein	406	406	406	0
PGF_07748241	1	1	hypothetical protein	244	244	244	0
PGF_00839188	1	1	hypothetical protein	48	48	48	0
PGF_08118941	1	1	hypothetical protein	40	40	40	0
PGF_00264639	1	1	hypothetical protein	78	78	78	0
PGF_00046444	1	1	RNA polymerase sigma-70 factor	222	222	222	0
PGF_00085059	1	1	hypothetical protein	181	181	181	0
PGF_00070088	1	1	conserved hypothetical protein, truncation	112	112	112	0
PGF_00833274	1	1	hypothetical protein	131	131	131	0
PGF_00389670	1	1	hypothetical protein	248	248	248	0
PGF_08019491	1	1	hypothetical protein	354	354	354	0
PGF_00189374	1	1	hypothetical protein	78	78	78	0
PGF_05718008	2	1	Cadmium-transporting ATPase (EC 3.6.3.3)	718	799	758.5	40.5
PGF_08028169	1	1	hypothetical protein	81	81	81	0
PGF_00813837	1	1	hypothetical protein	192	192	192	0
PGF_08182925	2	1	hypothetical protein	133	133	133	0
PGF_03826321	1	1	Transposase and inactivated derivatives-like protein	227	227	227	0
PGF_00736623	1	1	hypothetical protein	106	106	106	0
PGF_04996095	1	1	Uncharacterized cysteine-rich DUF326 protein bsYhjQ/STM1261	101	101	101	0
PGF_12661418	1	1	hypothetical protein	276	276	276	0
PGF_06489929	1	1	hypothetical protein	40	40	40	0
PGF_10665739	1	1	hypothetical protein	94	94	94	0
PGF_00278229	1	1	hypothetical protein	115	115	115	0
PGF_07643622	1	1	hypothetical protein	175	175	175	0
PGF_03471608	1	1	hypothetical protein	85	85	85	0
PGF_00805333	1	1	hypothetical protein	44	44	44	0
PGF_00819059	1	1	hypothetical protein	135	135	135	0
PGF_10380796	1	1	hypothetical protein	185	185	185	0
PGF_00113678	1	1	hypothetical protein	73	73	73	0
PGF_00758303	1	1	hypothetical protein	87	87	87	0
PGF_07032993	1	1	hypothetical protein	255	255	255	0
PGF_00404757	1	1	prophage LambdaBa04, DnaD replication protein, putative	311	311	311	0
PGF_00801066	1	1	hypothetical protein	168	168	168	0
PGF_06899168	1	1	hypothetical protein	73	73	73	0
PGF_05792788	1	1	Phage recombination protein Bet	275	275	275	0
PGF_02614635	1	1	Phage exonuclease (EC 3.1.11.3)	314	314	314	0
PGF_07843775	1	1	Phage protein	218	218	218	0
PGF_00798000	1	1	hypothetical protein	73	73	73	0
PGF_00800584	1	1	hypothetical protein	40	40	40	0
PGF_10333837	1	1	hypothetical protein	46	46	46	0
PGF_08156217	1	1	hypothetical protein	141	141	141	0
PGF_00802435	1	1	hypothetical protein	258	258	258	0
PGF_01091428	1	1	hypothetical protein	340	340	340	0
PGF_10538053	1	1	ABC transporter-like sensor linked response regulator	227	227	227	0
PGF_00802717	1	1	hypothetical protein	55	55	55	0
PGF_00139528	1	1	hypothetical protein	641	641	641	0
PGF_03990840	1	1	hypothetical protein	245	245	245	0
PGF_12736811	1	1	hypothetical protein	110	110	110	0
PGF_08146014	1	1	hypothetical protein	68	68	68	0
PGF_07535919	1	1	hypothetical protein	104	104	104	0
PGF_03506852	1	1	hypothetical protein	381	381	381	0
PGF_12690975	1	1	hypothetical protein	301	301	301	0
PGF_03510705	1	1	hypothetical protein	187	187	187	0
PGF_07538444	1	1	hypothetical protein	38	38	38	0
PGF_10399517	1	1	hypothetical protein	426	426	426	0
PGF_02702530	1	1	hypothetical protein	313	313	313	0
PGF_00008457	1	1	Glutathione biosynthesis bifunctional protein gshF (EC 6.3.2.2)(EC 6.3.2.3)	755	755	755	0
PGF_00800687	1	1	hypothetical protein	90	90	90	0
PGF_00049363	1	1	S-formylglutathione hydrolase (EC 3.1.2.12)	277	277	277	0
PGF_01632255	1	1	S-(hydroxymethyl)glutathione dehydrogenase (EC 1.1.1.284)	371	371	371	0
PGF_00151772	1	1	hypothetical protein	116	116	116	0
PGF_00151952	1	1	hypothetical protein	54	54	54	0
PGF_00914125	1	1	hypothetical protein	65	65	65	0
PGF_10371936	1	1	hypothetical protein	60	60	60	0
PGF_07458150	1	1	hypothetical protein	54	54	54	0
PGF_00318633	1	1	hypothetical protein	52	52	52	0
PGF_00754723	1	1	hypothetical protein	86	86	86	0
PGF_00312091	1	1	hypothetical protein	53	53	53	0
PGF_08074367	1	1	hypothetical protein	164	164	164	0
PGF_10544115	1	1	hypothetical protein	369	369	369	0
PGF_07659289	1	1	hypothetical protein	59	59	59	0
PGF_10541652	1	1	hypothetical protein	42	42	42	0
PGF_00348732	1	1	hypothetical protein	112	112	112	0
PGF_00750568	2	1	hypothetical protein	112	216	164	52
PGF_10472780	1	1	hypothetical protein	143	143	143	0
PGF_10506862	1	1	hypothetical protein	45	45	45	0
PGF_08128342	1	1	hypothetical protein	148	148	148	0
PGF_00814109	1	1	hypothetical protein	49	49	49	0
PGF_10526267	1	1	hypothetical protein	387	387	387	0
PGF_00107465	1	1	hypothetical protein	209	209	209	0
PGF_00205183	1	1	hypothetical protein	146	146	146	0
PGF_00069728	2	1	Wall-associated protein precursor	121	2205	1163	1042
PGF_12744119	1	1	hypothetical protein	113	113	113	0
PGF_05756772	1	1	hypothetical protein	864	864	864	0
PGF_08184273	1	1	hypothetical protein	45	45	45	0
PGF_03096894	1	1	YusQ-like protein	76	76	76	0
PGF_00069549	1	1	carboxymuconolactone decarboxylase family protein	107	107	107	0
PGF_00804781	1	1	hypothetical protein	38	38	38	0
PGF_05958889	1	1	hypothetical protein	43	43	43	0
PGF_03531604	1	1	hypothetical protein	39	39	39	0
PGF_00304363	1	1	hypothetical protein	55	55	55	0
PGF_00735981	1	1	Fatty-acid peroxygenase (EC 1.11.2.4)	319	319	319	0
PGF_09658708	1	1	Dihydrolipoamide dehydrogenase (EC 1.8.1.4)	472	472	472	0
PGF_00808566	1	1	hypothetical protein	251	251	251	0
PGF_00262728	1	1	hypothetical protein	173	173	173	0
PGF_08212139	1	1	hypothetical protein	160	160	160	0
PGF_00810856	1	1	hypothetical protein	420	420	420	0
PGF_00067802	1	1	abhydrolase, alpha/beta hydrolase fold	260	260	260	0
PGF_00805549	1	1	hypothetical protein	74	74	74	0
PGF_01144600	1	1	hypothetical protein	280	280	280	0
PGF_10469755	1	1	Mercuric resistance operon regulatory protein MerR	131	131	131	0
PGF_00410590	1	1	putative secreted protein	461	461	461	0
PGF_00089236	2	1	hypothetical protein	152	170	161	9
PGF_10399021	1	1	ABC transporter, permease protein	207	207	207	0
PGF_00826419	1	1	hypothetical protein	307	307	307	0
PGF_10364884	1	1	hypothetical protein	63	63	63	0
PGF_02924051	2	1	hypothetical protein	98	196	147	49
PGF_08069787	1	1	hypothetical protein	185	185	185	0
PGF_00762109	1	1	hypothetical protein	133	133	133	0
PGF_00812123	1	1	hypothetical protein	94	94	94	0
PGF_07133959	1	1	hypothetical protein	373	373	373	0
PGF_00047606	1	1	Replication protein	347	347	347	0
PGF_00797843	1	1	hypothetical protein	71	71	71	0
PGF_06730652	1	1	hypothetical protein	107	107	107	0
PGF_00348361	1	1	hypothetical protein	75	75	75	0
PGF_07778047	1	1	hypothetical protein	37	37	37	0
PGF_00822939	1	1	hypothetical protein	109	109	109	0
PGF_03080967	1	1	hypothetical protein	205	205	205	0
PGF_05713468	1	1	hypothetical protein	53	53	53	0
PGF_08142088	1	1	hypothetical protein	49	49	49	0
PGF_00071050	1	1	exonuclease family protein	281	281	281	0
PGF_00324908	1	1	hypothetical protein	37	37	37	0
PGF_00751839	1	1	hypothetical protein	59	59	59	0
PGF_07048254	1	1	hypothetical protein	55	55	55	0
PGF_00276563	1	1	hypothetical protein	78	78	78	0
PGF_00049130	1	1	RloF	593	593	593	0
PGF_00756385	1	1	hypothetical protein	103	103	103	0
PGF_10509270	1	1	hypothetical protein	48	48	48	0
PGF_08184648	1	1	hypothetical protein	105	105	105	0
PGF_00765183	1	1	cESAT-6-secreted WXG100 domain protein, contains Colicin-DNase domain (B.anthracis)	410	410	410	0
PGF_00807644	1	1	hypothetical protein	77	77	77	0
PGF_07572668	1	1	hypothetical protein	88	88	88	0
PGF_00100759	1	1	hypothetical protein	173	173	173	0
PGF_00367401	1	1	hypothetical protein	318	318	318	0
PGF_03964457	1	1	hypothetical protein	90	90	90	0
PGF_08114339	1	1	hypothetical protein	46	46	46	0
PGF_06319632	1	1	hypothetical protein	375	375	375	0
PGF_02877849	1	1	hypothetical protein	117	117	117	0
PGF_07672449	1	1	hypothetical protein	96	96	96	0
PGF_01920882	1	1	putative membrane protein	224	224	224	0
PGF_00190139	1	1	hypothetical protein	159	159	159	0
PGF_02772315	1	1	Asenic metallochaperone ArsD, transfers trivalent metalloids to ArsAB pump	119	119	119	0
PGF_08102229	1	1	Arsenite/antimonite pump-driving ATPase ArsA (EC 3.6.3.16)	586	586	586	0
PGF_10454627	2	1	hypothetical protein	93	146	119.5	26.5
PGF_06984844	1	1	Tn7-like transposition protein A	279	279	279	0
PGF_00421346	1	1	DNA integration/recombination/invertion protein	47	47	47	0
PGF_00324626	1	1	hypothetical protein	38	38	38	0
PGF_00251501	1	1	Tn7-like transposition protein C	546	546	546	0
PGF_00061762	1	1	Transposition protein, TnsD-related protein	644	644	644	0
PGF_00061769	1	1	Transposon Tn7 transposition protein tnsB	619	619	619	0
PGF_00802150	1	1	hypothetical protein	69	69	69	0
PGF_06998071	1	1	hypothetical protein	220	220	220	0
PGF_03142037	1	1	Uncharacterized protein YrkC	167	167	167	0
PGF_00285264	1	1	hypothetical protein	146	146	146	0
PGF_00364001	1	1	hypothetical protein	181	181	181	0
PGF_10467340	1	1	hypothetical protein	280	280	280	0
PGF_07697541	1	1	hypothetical protein	291	291	291	0
PGF_00397353	1	1	hypothetical protein	137	137	137	0
PGF_05205798	1	1	hypothetical protein	46	46	46	0
PGF_10335483	1	1	hypothetical protein	304	304	304	0
PGF_00082516	1	1	hypothetical protein	185	185	185	0
PGF_00426704	1	1	5-methylcytosine-specific restriction related enzyme	821	821	821	0
PGF_00146220	1	1	hypothetical protein	63	63	63	0
PGF_00342172	1	1	hypothetical protein	388	388	388	0
PGF_07668374	1	1	hypothetical protein	48	48	48	0
PGF_08073986	1	1	hypothetical protein	61	61	61	0
PGF_10354268	1	1	hypothetical protein	86	86	86	0
PGF_00414038	1	1	transposase protein	197	197	197	0
PGF_02439953	1	1	hypothetical protein	112	112	112	0
PGF_00186837	1	1	hypothetical protein	62	62	62	0
PGF_07521310	1	1	hypothetical protein	96	96	96	0
PGF_07720277	1	1	hypothetical protein	123	123	123	0
PGF_00130762	1	1	hypothetical protein	419	419	419	0
PGF_12776603	1	1	hypothetical protein	163	163	163	0
PGF_00802892	1	1	hypothetical protein	41	41	41	0
PGF_11420744	1	1	hypothetical protein	52	52	52	0
PGF_00391733	1	1	hypothetical protein	376	376	376	0
PGF_07548640	1	1	DNA-invertase	183	183	183	0
PGF_00204364	1	1	Uncharacterized protein YkkA	174	174	174	0
PGF_10550445	1	1	hypothetical protein	49	49	49	0
PGF_10567098	1	1	hypothetical protein	106	106	106	0
PGF_10402970	1	1	hypothetical protein	64	64	64	0
PGF_07463247	1	1	hypothetical protein	181	181	181	0
PGF_10336009	1	1	Helix-turn-helix domain protein	110	110	110	0
PGF_07169171	2	1	hypothetical protein	216	305	260.5	44.5
PGF_06825221	2	1	hypothetical protein	77	399	238	161
PGF_00776216	1	1	hypothetical protein	322	322	322	0
PGF_03137504	1	1	hypothetical protein	354	354	354	0
PGF_08102099	1	1	hypothetical protein	112	112	112	0
PGF_02962401	1	1	hypothetical protein	333	333	333	0
PGF_07277569	1	1	hypothetical protein	238	238	238	0
PGF_07682271	1	1	hypothetical protein	240	240	240	0
PGF_00390165	1	1	hypothetical protein	79	79	79	0
PGF_08130623	1	1	hypothetical protein	48	48	48	0
PGF_00117582	1	1	hypothetical protein	50	50	50	0
PGF_00372287	1	1	hypothetical protein	39	39	39	0
PGF_00737075	1	1	hypothetical protein	483	483	483	0
PGF_10415047	1	1	hypothetical protein	52	52	52	0
PGF_07704194	1	1	hypothetical protein	182	182	182	0
PGF_03063366	1	1	Uncharacterized protein BA2527	134	134	134	0
PGF_05327766	1	1	hypothetical protein	175	175	175	0
PGF_00803629	1	1	hypothetical protein	49	49	49	0
PGF_00022084	1	1	Mobile element protein	360	360	360	0
PGF_00822188	1	1	hypothetical protein	189	189	189	0
PGF_00061723	1	1	Transposase, IS605 OrfB	238	238	238	0
PGF_00177194	1	1	hypothetical protein	40	40	40	0
PGF_08171229	1	1	hypothetical protein	130	130	130	0
PGF_08058055	1	1	hypothetical protein	210	210	210	0
PGF_00091709	1	1	hypothetical protein	146	146	146	0
PGF_03046664	1	1	hypothetical protein	423	423	423	0
PGF_06456574	1	1	hypothetical protein	32	32	32	0
PGF_02996862	1	1	hypothetical protein	133	133	133	0
PGF_00822541	1	1	hypothetical protein	325	325	325	0
PGF_10582518	1	1	hypothetical protein	409	409	409	0
PGF_08139429	1	1	hypothetical protein	245	245	245	0
PGF_00131011	1	1	hypothetical protein	92	92	92	0
PGF_00128204	1	1	hypothetical protein	66	66	66	0
PGF_12956141	1	1	Two-component system sensor histidine kinase	385	385	385	0
PGF_00182638	1	1	hypothetical protein	43	43	43	0
PGF_07731171	1	1	hypothetical protein	222	222	222	0
PGF_08136975	1	1	hypothetical protein	91	91	91	0
PGF_08084809	1	1	Putative sodium-dependent transporter	329	329	329	0
PGF_07832948	1	1	hypothetical protein	45	45	45	0
PGF_10339942	1	1	hypothetical protein	157	157	157	0
PGF_00109341	1	1	hypothetical protein	42	42	42	0
PGF_05599542	1	1	Pyruvate decarboxylase (EC 4.1.1.1); Alpha-keto-acid decarboxylase (EC 4.1.1.-)	552	552	552	0
PGF_08089990	1	1	hypothetical protein	137	137	137	0
PGF_00831357	1	1	hypothetical protein	104	104	104	0
PGF_01032832	1	1	hypothetical protein	49	49	49	0
PGF_00756911	1	1	hypothetical protein	173	173	173	0
PGF_06852796	1	1	Na+/H+-dicarboxylate symporter	420	420	420	0
PGF_00724763	1	1	hypothetical protein	31	31	31	0
PGF_07602418	1	1	hypothetical protein	91	91	91	0
