# Supplementary material for: Genomic and phenotypic diversities among Bacillus cereus isolates from cosmetics
Source: BMC Microbiol. 2025 Dec 19;26:53. doi: 10.1186/s12866-025-04311-x (PMC12831255; doi:10.1186/s12866-025-04311-x)
Supplement: Supplementary file 3 — Supplementary Material 3 [file 12866_2025_4311_MOESM3_ESM.xlsx]

## Sheet: BVBRC_protein_families (7)
Family ID	Proteins	Genomes	Description	Min AA Length	Max AA Length	Mean	Std Dev
PGF_02936307	1	1	Putative membrane-spanning protein	252	252	252	0
PGF_00409160	1	1	putative membrane protein	113	113	113	0
PGF_00409457	1	1	putative membrane protein	150	150	150	0
PGF_00728762	1	1	hypothetical protein	208	208	208	0
PGF_00312507	1	1	hypothetical protein	52	52	52	0
PGF_00042089	1	1	Putative membrane-spanning protein	1095	1095	1095	0
PGF_00808672	1	1	hypothetical protein	232	232	232	0
PGF_00843095	1	1	hypothetical protein	37	37	37	0
PGF_00742002	1	1	hypothetical protein	42	42	42	0
PGF_00066310	1	1	Usg protein	500	500	500	0
PGF_00063192	1	1	hypothetical protein	188	188	188	0
PGF_00816239	1	1	hypothetical protein	43	43	43	0
PGF_06182532	1	1	hypothetical protein	232	232	232	0
PGF_03122521	1	1	Superfamily I DNA and RNA helicases	472	472	472	0
PGF_08187256	1	1	hypothetical protein	37	37	37	0
PGF_07673828	1	1	hypothetical protein	154	154	154	0
PGF_07214360	3	1	Integrase	347	370	362	10.6145
PGF_03696160	2	1	Phage protein	553	564	558.5	5.5
PGF_07477522	1	1	hypothetical protein	281	281	281	0
PGF_02681912	1	1	hypothetical protein	250	250	250	0
PGF_06890904	1	1	hypothetical protein	65	65	65	0
PGF_12680733	1	1	hypothetical protein	45	45	45	0
PGF_10415463	1	1	Integral membrane protein	410	410	410	0
PGF_12789095	1	1	hypothetical protein	327	327	327	0
PGF_00818954	1	1	hypothetical protein	332	332	332	0
PGF_00020681	1	1	ATP/GTP-binding protein	505	505	505	0
PGF_08308060	1	1	putative lipoprotein	81	81	81	0
PGF_00222631	1	1	hypothetical protein	74	74	74	0
PGF_08151225	1	1	hypothetical protein	49	49	49	0
PGF_06173986	1	1	hypothetical protein	120	120	120	0
PGF_00360951	1	1	hypothetical protein	117	117	117	0
PGF_00398151	1	1	hypothetical protein	57	57	57	0
PGF_10437968	1	1	hypothetical protein	177	177	177	0
PGF_00170993	1	1	hypothetical protein	187	187	187	0
PGF_00210928	1	1	hypothetical protein	43	43	43	0
PGF_07890433	1	1	hypothetical protein	110	110	110	0
PGF_10526840	1	1	hypothetical protein	37	37	37	0
PGF_00218606	1	1	hypothetical protein	152	152	152	0
PGF_06343689	1	1	hypothetical protein	63	63	63	0
PGF_00413397	1	1	tcdA-E operon negative regulator	242	242	242	0
PGF_07614701	1	1	hypothetical protein	54	54	54	0
PGF_00804762	1	1	hypothetical protein	250	250	250	0
PGF_08121039	1	1	hypothetical protein	531	531	531	0
PGF_00802438	1	1	hypothetical protein	358	358	358	0
PGF_00018141	1	1	M. jannaschii predicted coding region MJ0686	527	527	527	0
PGF_05848322	1	1	hypothetical protein	176	176	176	0
PGF_08051455	1	1	hypothetical protein	251	251	251	0
PGF_01889325	1	1	DNA-cytosine methyltransferase (EC 2.1.1.37)	363	363	363	0
PGF_00737196	2	1	Type II restriction-modification system restriction subunit	444	578	511	67
PGF_00280798	1	1	hypothetical protein	151	151	151	0
PGF_00078205	1	1	hypothetical protein	80	80	80	0
PGF_00800063	1	1	hypothetical protein	52	52	52	0
PGF_00298085	1	1	hypothetical protein	43	43	43	0
PGF_07720538	1	1	Putative membrane-spanning protein	55	55	55	0
PGF_00174561	1	1	hypothetical protein	121	121	121	0
PGF_07285706	1	1	Oxidoreductase, aldo/keto reductase family	311	311	311	0
PGF_00834937	1	1	Transcriptional regulator, MerR family	114	114	114	0
PGF_00037727	1	1	Prophage helix-turn-helix protein	365	365	365	0
PGF_00800120	1	1	hypothetical protein	44	44	44	0
PGF_00797187	1	1	Phage protein	57	57	57	0
PGF_00767265	1	1	HTH-type transcriptional regulator AnsR	112	112	112	0
PGF_00797607	1	1	Transcriptional regulator	133	133	133	0
PGF_00787911	1	1	hypothetical protein	48	48	48	0
PGF_00797268	1	1	hypothetical protein	51	51	51	0
PGF_00425087	1	1	Exonuclease SbcC	520	520	520	0
PGF_08122810	1	1	hypothetical protein	37	37	37	0
PGF_00780311	1	1	hypothetical protein	100	100	100	0
PGF_00780727	1	1	hypothetical protein	77	77	77	0
PGF_06830710	1	1	Chromosome segregation ATPases	211	211	211	0
PGF_00799611	1	1	Phage protein	125	125	125	0
PGF_00425093	1	1	Exonuclease SbcD	327	327	327	0
PGF_00784637	1	1	Phage protein	100	100	100	0
PGF_00773903	1	1	Phage protein	183	183	183	0
PGF_00425172	1	1	Exosporium protein G	50	50	50	0
PGF_00172214	1	1	hypothetical protein	69	69	69	0
PGF_00779154	1	1	Phage protein	172	172	172	0
PGF_10536667	1	1	hypothetical protein	564	564	564	0
PGF_08116359	1	1	hypothetical protein	92	92	92	0
PGF_00779133	1	1	Phage protein	247	247	247	0
PGF_02769478	1	1	hypothetical protein	1028	1028	1028	0
PGF_10415140	1	1	Phage protein	85	85	85	0
PGF_00773892	1	1	Phage protein	121	121	121	0
PGF_00773859	1	1	Phage protein	100	100	100	0
PGF_08235703	1	1	Dimeric dUTPase (EC 3.6.1.23)	111	111	111	0
PGF_00797601	1	1	Phage protein	258	258	258	0
PGF_00767878	1	1	Phage protein	84	84	84	0
PGF_07663921	1	1	hypothetical protein	40	40	40	0
PGF_00808427	1	1	Phage protein	133	133	133	0
PGF_07492237	1	1	Phage protein	102	102	102	0
PGF_00779122	1	1	Phage protein	81	81	81	0
PGF_06910193	1	1	Phage protein	76	76	76	0
PGF_07803377	1	1	Phage protein	195	195	195	0
PGF_00798324	1	1	Phage protein	141	141	141	0
PGF_00804662	1	1	Phage protein	214	214	214	0
PGF_00841574	1	1	Phage protein	60	60	60	0
PGF_00768475	1	1	Transglycosylase	105	105	105	0
PGF_00779091	1	1	Phage protein	313	313	313	0
PGF_00784648	1	1	Phage protein	48	48	48	0
PGF_00800252	1	1	Phage protein	65	65	65	0
PGF_00803343	1	1	Phage protein	126	126	126	0
PGF_06825017	1	1	Phage protein	65	65	65	0
PGF_00032179	1	1	Phage protein	65	65	65	0
PGF_00824683	1	1	hypothetical protein	87	87	87	0
PGF_00799096	1	1	Phage protein	175	175	175	0
PGF_00790541	1	1	Phage protein	109	109	109	0
PGF_08049492	1	1	Phage protein	126	126	126	0
PGF_00773914	1	1	Phage protein	142	142	142	0
PGF_00878288	1	1	Phage protein	571	571	571	0
PGF_00032519	1	1	Phage protein	505	505	505	0
PGF_00773818	1	1	Phage capsid and scaffold	255	255	255	0
PGF_00748123	1	1	Phage protein	374	374	374	0
PGF_00784626	1	1	Phage protein	74	74	74	0
PGF_00757313	1	1	Phage protein	113	113	113	0
PGF_00742964	1	1	Phage protein	268	268	268	0
PGF_00759956	1	1	Phage protein	124	124	124	0
PGF_00773870	1	1	Phage protein	119	119	119	0
PGF_00758358	1	1	hypothetical protein	135	135	135	0
PGF_00744655	1	1	Phage protein	168	168	168	0
PGF_00736305	1	1	Phage protein	119	119	119	0
PGF_00822645	1	1	Phage protein	71	71	71	0
PGF_00834511	1	1	Phage protein	125	125	125	0
PGF_07562489	1	1	Phage protein	84	84	84	0
PGF_05015217	1	1	Phage tail length tape-measure protein T	1307	1307	1307	0
PGF_03468875	1	1	Phage protein	1658	1658	1658	0
PGF_00799095	1	1	Phage protein	108	108	108	0
PGF_00798325	1	1	Phage protein	79	79	79	0
PGF_08142841	1	1	Phage protein	89	89	89	0
PGF_00421897	1	1	DNA translocase FtsK	394	394	394	0
PGF_00032518	1	1	Phage protein	195	195	195	0
PGF_07627420	1	1	hypothetical protein	77	77	77	0
PGF_00800057	1	1	hypothetical protein	62	62	62	0
PGF_00027385	1	1	Acetyltransferase	143	143	143	0
PGF_00004945	1	1	ABC transporter, permease protein	223	223	223	0
PGF_00843252	1	1	hypothetical protein	162	162	162	0
PGF_10481918	1	1	Putative membrane-spanning protein	79	79	79	0
PGF_05708182	1	1	hypothetical protein	30	30	30	0
PGF_00818819	2	1	hypothetical protein	33	70	51.5	18.5
PGF_00407798	1	1	putative kinase	174	174	174	0
PGF_00234598	1	1	hypothetical protein	96	96	96	0
PGF_07681652	1	1	hypothetical protein	97	97	97	0
PGF_00356342	1	1	hypothetical protein	66	66	66	0
PGF_00003547	1	1	FIG140336: TPR domain protein	415	415	415	0
PGF_00050587	1	1	Sensor histidine kinase YbdK	331	331	331	0
PGF_00065863	1	1	Uncharacterized transcriptional response regulator YbdJ	223	223	223	0
PGF_00797105	1	1	Uncharacterized protein YbdG	328	328	328	0
PGF_03476308	1	1	hypothetical protein	127	127	127	0
PGF_00781869	1	1	hypothetical protein	58	58	58	0
PGF_00395688	1	1	hypothetical protein	146	146	146	0
PGF_06917261	2	1	Repetitive hypothetical protein near ESAT cluster, SA0282 homolog	160	162	161	1
PGF_06551370	1	1	hypothetical protein	40	40	40	0
PGF_00290119	1	1	hypothetical protein	131	131	131	0
PGF_00339109	1	1	hypothetical protein	63	63	63	0
PGF_10473244	1	1	hypothetical protein	174	174	174	0
PGF_00205586	2	1	hypothetical protein	59	83	71	12
PGF_00107768	1	1	hypothetical protein	144	144	144	0
PGF_02639448	1	1	hypothetical protein	81	81	81	0
PGF_00729744	1	1	UPF0457 protein YnzG	84	84	84	0
PGF_00744707	1	1	hypothetical protein	118	118	118	0
PGF_00817832	1	1	hypothetical protein	99	99	99	0
PGF_12822273	1	1	hypothetical protein	124	124	124	0
PGF_01067934	1	1	Isochorismatase (EC 3.3.2.1)	193	193	193	0
PGF_00067772	1	1	[NiFe] hydrogenase metallocenter assembly protein HypE	342	342	342	0
PGF_03098349	1	1	Acylphosphate phosphohydrolase (EC 3.6.1.7) / [NiFe] hydrogenase metallocenter assembly protein HypF	709	709	709	0
PGF_00056432	1	1	Thermitase	149	149	149	0
PGF_00804656	1	1	MafB-related protein	236	236	236	0
PGF_07691179	1	1	hypothetical protein	133	133	133	0
PGF_00008013	1	1	Glucose/mannose:H+ symporter GlcP	49	49	49	0
PGF_00218908	1	1	hypothetical protein	71	71	71	0
PGF_00829490	1	1	hypothetical protein	59	59	59	0
PGF_00029131	1	1	PBS lyase HEAT-like repeat	307	307	307	0
PGF_00260002	1	1	hypothetical protein	218	218	218	0
PGF_10503381	1	1	Sensor protein comP (EC 2.7.1.-)	767	767	767	0
PGF_01482614	1	1	Modulator of drug activity B	182	182	182	0
PGF_00172576	1	1	hypothetical protein	37	37	37	0
PGF_00127159	1	1	hypothetical protein	57	57	57	0
PGF_05971315	1	1	hypothetical protein	38	38	38	0
PGF_07876339	1	1	hypothetical protein	552	552	552	0
PGF_08031418	1	1	SAM-dependent methyltransferase	676	676	676	0
PGF_00092022	1	1	hypothetical protein	47	47	47	0
PGF_00064569	1	1	Uncharacterized transcriptional regulator YdeS, TetR family	192	192	192	0
PGF_10338075	1	1	Molybdenum cofactor cytidylyltransferase (EC 2.7.7.76)	199	199	199	0
PGF_00734221	1	1	Xanthine and CO dehydrogenases maturation factor, XdhC/CoxF family	331	331	331	0
PGF_02314677	1	1	Xanthine dehydrogenase iron-sulfur subunit (EC 1.17.1.4)	149	149	149	0
PGF_00066923	1	1	Xanthine dehydrogenase, FAD binding subunit (EC 1.17.1.4)	279	279	279	0
PGF_10370701	1	1	Xanthine dehydrogenase, molybdenum binding subunit (EC 1.17.1.4)	780	780	780	0
PGF_06862775	1	1	hypothetical protein	51	51	51	0
PGF_00738491	1	1	Transposase	53	53	53	0
PGF_00021126	1	1	SAM-dependent methyltransferase	269	269	269	0
PGF_07517889	1	1	hypothetical protein	148	148	148	0
PGF_00016894	1	1	Leucine-responsive regulatory protein, regulator for leucine (or lrp) regulon and high-affinity branched-chain amino acid transport system	146	146	146	0
PGF_07625870	1	1	hypothetical protein	43	43	43	0
PGF_00309040	1	1	hypothetical protein	107	107	107	0
PGF_08216998	1	1	putative lipoprotein	156	156	156	0
PGF_00031788	1	1	Phage infection protein	393	393	393	0
PGF_02928365	1	1	Small acid-soluble spore protein, alpha/beta family, SASP_4	70	70	70	0
PGF_00049403	1	1	S-layer protein / N-acetylmuramoyl-L-alanine amidase (EC 3.5.1.28)	410	410	410	0
PGF_00813441	1	1	hypothetical protein	84	84	84	0
PGF_00011469	1	1	Hemolysin II regulator HlyIIR, TetR family	201	201	201	0
PGF_00011468	1	1	Cytolytic pore-forming protein => Hemolysin II	412	412	412	0
PGF_00257969	1	1	hypothetical protein	43	43	43	0
PGF_00808444	1	1	Transcriptional activator NprR	250	250	250	0
PGF_00015666	1	1	ATP-binding protein (P-loop)	174	174	174	0
PGF_00414747	1	1	CAAX amino terminal protease family protein	228	228	228	0
PGF_00800248	1	1	Capsular polysaccharide repeat unit transporter CpsL	473	473	473	0
PGF_00408922	1	1	putative membrane protein	170	170	170	0
PGF_10505715	1	1	hypothetical protein	38	38	38	0
PGF_00309215	1	1	hypothetical protein	105	105	105	0
PGF_00280143	1	1	hypothetical protein	38	38	38	0
PGF_08154201	1	1	hypothetical protein	72	72	72	0
PGF_00042101	1	1	Putative membrane-spanning protein	85	85	85	0
PGF_00016580	1	1	Lactoylglutathione lyase and related lyases	117	117	117	0
PGF_02943624	1	1	hypothetical protein	133	133	133	0
PGF_08065659	1	1	hypothetical protein	37	37	37	0
PGF_00818005	4	1	Phage protein	56	160	108	52
PGF_00425169	1	1	Exosporium protein D	154	154	154	0
PGF_00257057	2	1	hypothetical protein	45	52	48.5	3.5
PGF_00032363	2	1	Phage protein	46	75	60.5	14.5
PGF_07552118	1	1	ABC transporter, fused permease protein	104	104	104	0
PGF_00071113	1	1	Bacillus cereus group-specific protein, uncharacterized	89	89	89	0
PGF_00282335	1	1	hypothetical protein	88	88	88	0
PGF_03147565	1	1	putative membrane protein	383	383	383	0
PGF_02879212	1	1	Transcriptional regulator, Xre-family with cupin domain	185	185	185	0
PGF_00253662	1	1	hypothetical protein	90	90	90	0
PGF_02009366	1	1	Choloylglycine hydrolase	374	374	374	0
PGF_05160977	1	1	hypothetical protein	33	33	33	0
PGF_00413145	1	1	surface protein	110	110	110	0
PGF_07732350	1	1	Zinc-finger protein	192	192	192	0
PGF_07483691	1	1	hypothetical protein	120	120	120	0
PGF_01407649	1	1	Ribonucleases G and E	372	372	372	0
PGF_12808464	1	1	hypothetical protein	67	67	67	0
PGF_10439157	1	1	hypothetical protein	62	62	62	0
PGF_00824860	1	1	Zinc-finger protein	324	324	324	0
PGF_00976693	1	1	hypothetical protein	249	249	249	0
PGF_00826504	1	1	hypothetical protein	53	53	53	0
PGF_12876268	1	1	hypothetical protein	55	55	55	0
PGF_10423659	1	1	ABC transporter, permease protein	250	250	250	0
PGF_07674354	1	1	SnoK-like protein	247	247	247	0
PGF_00707493	1	1	ABC transporter, ATP-binding protein	238	238	238	0
PGF_07111658	1	1	hypothetical protein	211	211	211	0
PGF_06947905	1	1	hypothetical protein	510	510	510	0
PGF_10685214	1	1	hypothetical protein	199	199	199	0
PGF_00016888	1	1	Leucine-responsive regulatory protein, regulator for leucine (or lrp) regulon and high-affinity branched-chain amino acid transport system	115	115	115	0
PGF_00055441	1	1	TOMM biosynthesis docking scaffold (protein D)	417	417	417	0
PGF_00801588	1	1	hypothetical protein	218	218	218	0
PGF_12926218	1	1	hypothetical protein	710	710	710	0
PGF_12888488	1	1	hypothetical protein	304	304	304	0
PGF_08035057	1	1	Glyoxalase/Bleomycin resistance protein/Dioxygenase superfamily	110	110	110	0
PGF_10373391	1	1	hypothetical protein	40	40	40	0
PGF_01874253	1	1	Phosphoesterase	280	280	280	0
PGF_00344702	1	1	hypothetical protein	42	42	42	0
PGF_00227434	1	1	hypothetical protein	41	41	41	0
PGF_03278250	1	1	Thioesterase	240	240	240	0
PGF_06819838	1	1	hypothetical protein	52	52	52	0
PGF_08138837	1	1	hypothetical protein	46	46	46	0
PGF_09331559	1	1	Phage protein	70	70	70	0
PGF_00746384	1	1	Prophage helix-turn-helix protein	402	402	402	0
PGF_00798086	1	1	hypothetical protein	51	51	51	0
PGF_08076515	1	1	hypothetical protein	36	36	36	0
PGF_00779603	1	1	Transcriptional regulator	116	116	116	0
PGF_00804664	1	1	Phage protein	98	98	98	0
PGF_00835893	1	1	Phage protein	88	88	88	0
PGF_00805053	1	1	Phage protein	58	58	58	0
PGF_08157558	1	1	Phage protein	64	64	64	0
PGF_00808719	1	1	hypothetical protein	57	57	57	0
PGF_03462533	1	1	hypothetical protein	70	70	70	0
PGF_07723746	1	1	hypothetical protein	40	40	40	0
PGF_00797874	1	1	Phage protein	54	54	54	0
PGF_00790530	1	1	Phage protein	62	62	62	0
PGF_00742974	1	1	Phage protein	72	72	72	0
PGF_00841575	1	1	Phage protein	131	131	131	0
PGF_07545630	1	1	Phage protein	212	212	212	0
PGF_00721782	1	1	Phage protein	95	95	95	0
PGF_00031753	1	1	Phage endonuclease	130	130	130	0
PGF_00032845	1	1	Phage terminase, small subunit	141	141	141	0
PGF_00806292	1	1	Phage protein	168	168	168	0
PGF_00032086	1	1	Phage portal	394	394	394	0
PGF_00031717	1	1	Phage capsid and scaffold	202	202	202	0
PGF_00031719	1	1	Phage capsid and scaffold	434	434	434	0
PGF_00032462	1	1	Phage protein	86	86	86	0
PGF_00728590	1	1	Phage protein	110	110	110	0
PGF_07224781	1	1	Phage protein	109	109	109	0
PGF_00730934	1	1	Phage protein	125	125	125	0
PGF_00735154	1	1	Phage tail protein	211	211	211	0
PGF_00730011	1	1	Phage protein	128	128	128	0
PGF_00736631	1	1	hypothetical protein	62	62	62	0
PGF_00720507	1	1	Phage protein	227	227	227	0
PGF_12924161	1	1	Phage endopeptidase	783	783	783	0
PGF_00032455	1	1	Phage protein	397	397	397	0
PGF_00389172	1	1	hypothetical protein	70	70	70	0
PGF_03047638	1	1	Cytochrome P450	73	73	73	0
PGF_00362489	1	1	hypothetical protein	161	161	161	0
PGF_00070489	1	1	dTDP-glucose 4,6-dehydratase	285	285	285	0
PGF_00369244	1	1	hypothetical protein	80	80	80	0
PGF_00414741	1	1	CAAX amino terminal protease family protein	218	218	218	0
PGF_00010047	1	1	Glyoxalase/Bleomycin resistance protein/Dioxygenase superfamily	264	264	264	0
PGF_00017008	1	1	Lipase	277	277	277	0
PGF_00682958	1	1	Uncharacterized MFS-type transporter	408	408	408	0
PGF_00408604	1	1	putative membrane protein	208	208	208	0
PGF_00424964	1	1	Excinuclease ABC subunit A domain protein	1056	1056	1056	0
PGF_00106006	1	1	hypothetical protein	202	202	202	0
PGF_08108816	1	1	hypothetical protein	150	150	150	0
PGF_03008418	1	1	Efflux ABC transporter, ATP-binding protein	319	319	319	0
PGF_00060778	1	1	hypothetical protein	246	246	246	0
PGF_00024213	1	1	N-hydroxyarylamine O-acetyltransferase	255	255	255	0
PGF_00256877	1	1	hypothetical protein	122	122	122	0
PGF_00260894	1	1	hypothetical protein	51	51	51	0
PGF_00803444	1	1	hypothetical protein	135	135	135	0
PGF_06874366	1	1	Inositol-1-phosphate synthase (EC 5.5.1.4)	363	363	363	0
PGF_06801627	1	1	Transcriptional regulator, MerR family	119	119	119	0
PGF_00732840	1	1	TerF-related protein	103	103	103	0
PGF_00226190	1	1	hypothetical protein	197	197	197	0
PGF_00881912	1	1	hypothetical protein	163	163	163	0
PGF_08096747	1	1	hypothetical protein	44	44	44	0
PGF_10635387	1	1	hypothetical protein	90	90	90	0
PGF_07528292	1	1	hypothetical protein	57	57	57	0
PGF_00046052	1	1	Quaternary ammonium compound-resistance protein	208	208	208	0
PGF_01060556	1	1	Nudix hydrolase family protein	147	147	147	0
PGF_00799078	1	1	DNA integration/recombination/invertion protein	446	446	446	0
PGF_00800250	1	1	DNA integration/recombination/invertion protein	789	789	789	0
PGF_00296853	1	1	hypothetical protein	621	621	621	0
PGF_07729243	1	1	hypothetical protein	188	188	188	0
PGF_00020771	1	1	Methionyl-tRNA formyltransferase related protein	316	316	316	0
PGF_00022518	1	1	Molybdopterin biosynthesis MoeB protein	298	298	298	0
PGF_06156423	1	1	hypothetical protein	64	64	64	0
PGF_12804931	1	1	Cytochrome P450	265	265	265	0
PGF_00798638	1	1	N-acetylmuramoyl-L-alanine amidase	243	243	243	0
PGF_00800325	1	1	hypothetical protein	85	85	85	0
PGF_00798640	1	1	Putative membrane-spanning protein	167	167	167	0
PGF_00765587	1	1	hypothetical protein	264	264	264	0
PGF_10558693	1	1	hypothetical protein	233	233	233	0
PGF_08153940	1	1	hypothetical protein	95	95	95	0
PGF_04723349	1	1	hypothetical protein	729	729	729	0
PGF_07750540	1	1	hypothetical protein	63	63	63	0
PGF_00804666	1	1	SOS-response repressor and protease LexA (EC 3.4.21.88)	83	83	83	0
PGF_07689508	1	1	hypothetical protein	115	115	115	0
PGF_00748840	1	1	hypothetical protein	165	165	165	0
PGF_10386494	1	1	hypothetical protein	216	216	216	0
PGF_08056531	1	1	hypothetical protein	46	46	46	0
PGF_10425648	1	1	hypothetical protein	355	355	355	0
PGF_08035477	1	1	Putative membrane-spanning protein	76	76	76	0
PGF_00829841	1	1	hypothetical protein	57	57	57	0
PGF_07599621	1	1	hypothetical protein	58	58	58	0
PGF_08161434	1	1	hypothetical protein	48	48	48	0
PGF_00735699	1	1	hypothetical protein	92	92	92	0
PGF_07466376	1	1	Putative membrane-spanning protein	197	197	197	0
PGF_08151614	1	1	hypothetical protein	555	555	555	0
PGF_10339869	1	1	Short-chain dehydrogenase	256	256	256	0
PGF_00824857	1	1	Lanthionine biosynthesis protein LanB	871	871	871	0
PGF_00016639	1	1	Lantibiotic biosynthesis dihydropyridine synthase, TsrD family	323	323	323	0
PGF_00824858	1	1	hypothetical protein	325	325	325	0
PGF_02681612	1	1	Intracellular protease	210	210	210	0
PGF_03042694	1	1	hypothetical protein	52	52	52	0
PGF_12851261	2	1	Mobile element protein	122	359	240.5	118.5
PGF_00841215	1	1	hypothetical protein	159	159	159	0
PGF_01076878	1	1	Short-chain dehydrogenase	236	236	236	0
